# Supplementary material for: Conductivity Classification of Multi-Shape Nonmagnetic Metal Considering Spatial Position Drift Effect with a Triple-Coil Electromagnetic Sensor
Source: Sensors (Basel). 2022 Jul 29;22(15):5694. doi: 10.3390/s22155694 (PMC9371048; doi:10.3390/s22155694)
Supplement: Supplementary file 1 [file sensors-22-05694-s001.zip]

Archive with 1 entries (1 files):
- sensors-1840091-supplementary.xlsx
