# Supplementary material for: Conductivity Classification of Multi-Shape Nonmagnetic Metal Considering Spatial Position Drift Effect with a Triple-Coil Electromagnetic Sensor
Source: Sensors (Basel). 2022 Jul 29;22(15):5694. doi: 10.3390/s22155694 (PMC9371048; doi:10.3390/s22155694)
Supplement: Supplementary file 1 [file sensors-22-05694-s001.zip › sensors-1840091-supplementary.xlsx]

## Sheet: Sheet1
100KHz	Unit：mOhm	TRR		Plane
lift-off(mm)	RE1_imagZ_Cu	RE1_realZ_Cu	RE2_imagZ_Cu	RE2_realZ_Cu	RE1_imagZ_Al	RE1_realZ_Al	RE2_imagZ_Al	RE2_realZ_Al	RE1_imagZ_Zn	RE1_realZ_Zn	RE2_imagZ_Zn	RE2_realZ_Zn	RE1_imagZ_Ti	RE1_realZ_Ti	RE2_imagZ_Ti	RE2_realZ_Ti
1	62.6	11.64	25.27	3.519	71.5	11.48	28.06	3.241	76.2	12.88	29.18	3.619	26.38	19.16	13.17	7.58
2	30.26	4.51	14.52	1.753	33.76	4.355	15.38	1.544	35.03	4.69	15.92	1.701	15.23	9.45	8.17	4.27
3	16.5	2.094	8.78	0.955	18.08	1.965	9.36	0.836	18.94	2.14	9.68	0.926	9.12	5.12	5.29	2.613
4	9.88	1.127	5.59	0.569	10.41	1.023	5.93	0.496	10.92	1.102	6.08	0.541	5.79	2.994	3.52	1.667
5	6.18	0.639	3.806	0.364	6.38	0.585	3.764	0.3016	6.77	0.641	3.951	0.34	3.81	1.866	2.362	1.096
100KHz	Unit：mOhm	TRR		Cylinder
lift-off(mm)	RE1_imagZ_Cu	RE1_realZ_Cu	RE2_imagZ_Cu	RE2_realZ_Cu	RE1_imagZ_Al	RE1_realZ_Al	RE2_imagZ_Al	RE2_realZ_Al	RE1_imagZ_Zn	RE1_realZ_Zn	RE2_imagZ_Zn	RE2_realZ_Zn	RE1_imagZ_Ti	RE1_realZ_Ti	RE2_imagZ_Ti	RE2_realZ_Ti
1	48.6	10.08	17.8	2.872	52.49	7.56	18.4	2.09	59.8	11.15	23.12	3.313	16.95	13.96	8.46	5.75
2	22.59	3.83	9.51	1.326	21.26	2.499	9.22	0.908	26.68	4.008	11.8	1.45	9.21	6.49	4.92	3.006
3	11.76	1.718	5.89	0.736	9.95	0.998	4.91	0.431	13.47	1.72	6.8	0.74	5.47	3.47	3.183	1.812
4	6.39	0.827	3.51	0.401	5.44	0.486	2.868	0.2311	7.39	0.823	4.085	0.4001	3.42	2.001	2.016	1.079
5	4.13	0.491	2.308	0.248	3.099	0.2528	1.752	0.132	4.65	0.479	2.636	0.244	2.258	1.245	1.376	0.712
100KHz	Unit：mOhm	TRR		Sphere
lift-off(mm)	RE1_imagZ_Cu	RE1_realZ_Cu	RE2_imagZ_Cu	RE2_realZ_Cu	RE1_imagZ_Al	RE1_realZ_Al	RE2_imagZ_Al	RE2_realZ_Al	RE1_imagZ_Zn	RE1_realZ_Zn	RE2_imagZ_Zn	RE2_realZ_Zn	RE1_imagZ_Ti	RE1_realZ_Ti	RE2_imagZ_Ti	RE2_realZ_Ti
1	44.75	9.78	17.23	3.024	52.7	8.89	20.22	2.644	69.5	14.85	22.65	3.65	14.71	14.3	7.06	5.75
2	18.98	3.425	8.44	1.291	39.6	6.23	15.8	1.955	27.68	4.718	11.11	1.536	7.62	6.36	3.982	2.89
3	9.22	1.431	4.62	0.633	23.17	3.221	10.52	1.18	13.18	1.897	6.22	0.765	4.253	3.126	2.352	1.544
4	4.97	0.692	2.712	0.343	12.45	1.521	6.47	0.654	6.99	0.867	3.574	0.3948	2.492	1.661	1.47	0.893
5	2.877	0.367	1.673	0.199	6.35	0.695	3.694	0.341	4.105	0.465	2.29	0.2375	1.552	0.957	0.95	0.543
100KHz	Unit：mOhm	TRR		Cylinder		lift-off(mm)
horizontal drift（mm）	RE1_imagZ_Cu	RE1_realZ_Cu	RE2_imagZ_Cu	RE2_realZ_Cu	RE1_imagZ_Al	RE1_realZ_Al	RE2_imagZ_Al	RE2_realZ_Al	RE1_imagZ_Zn	RE1_realZ_Zn	RE2_imagZ_Zn	RE2_realZ_Zn	RE1_imagZ_Ti	RE1_realZ_Ti	RE2_imagZ_Ti	RE2_realZ_Ti
0	53.2	11.26	21.18	3.566	67.4	12.16	24.9	3.416	46.7	8.02	18.52	2.509	19.35	16.48	9.42	6.61
2	41.14	8.25	17.45	2.81	32.21	4.854	14.33	1.732	36.62	5.92	15.38	1.986	15.7	12.75	8.1	5.49
4	25.17	4.52	11.82	1.741	16.14	2.029	7.91	0.835	23.83	3.496	10.53	1.257	10.85	8.1	5.76	3.65
6	12.9	2.023	7.45	0.982	8.08	0.872	4.44	0.416	13.21	1.71	6.59	0.71	6.52	4.432	3.776	2.226
8	6.87	0.962	3.945	0.473	5.13	0.516	2.977	0.265	6.52	0.732	3.659	0.3501	3.561	2.211	2.239	1.227
100KHz	Unit：mOhm	TRR		Sphere		lift-off(mm)
horizontal drift（mm）	RE1_imagZ_Cu	RE1_realZ_Cu	RE2_imagZ_Cu	RE2_realZ_Cu	RE1_imagZ_Al	RE1_realZ_Al	RE2_imagZ_Al	RE2_realZ_Al	RE1_imagZ_Zn	RE1_realZ_Zn	RE2_imagZ_Zn	RE2_realZ_Zn	RE1_imagZ_Ti	RE1_realZ_Ti	RE2_imagZ_Ti	RE2_realZ_Ti
0	43	9.34	16.34	2.852	47.7	6.84	17.95	2.04	53.3	10.55	20.62	3.213	14.93	14.6	7.06	5.74
2	33.18	6.81	13.06	2.177	35.68	4.81	14.42	1.561	46.7	9.06	18.55	2.85	12.16	11.39	5.88	4.62
4	19.43	3.606	8.49	1.304	21.58	2.623	9.24	0.919	32.54	5.86	13.97	2.027	8.06	6.95	4.12	3.03
6	10	1.633	4.79	0.661	11.09	1.182	5.18	0.462	18.36	2.927	8.68	1.143	4.63	3.622	2.536	1.718
8	4.75	0.683	2.522	0.313	5.13	0.481	2.702	0.2165	9.2	1.279	4.98	0.585	2.397	1.677	1.44	0.893
